# Supplementary material for: Association of serum irisin levels with postoperative cognitive dysfunction in older patients following total hip or knee arthroplasty: A prospective observational study
Source: PLoS One. 2026 Apr 10;21(4):e0344177. doi: 10.1371/journal.pone.0344177 (PMC13068216; doi:10.1371/journal.pone.0344177)
Supplement: S1 File — S1 Table. Collinearity Statistics. S2 Table. Univariate regression analysis. (ZIP) [file pone.0344177.s001.zip]

Archive with 2 entries (2 files):
- Supporting information/S1_Table.pdf
- Supporting information/S2_Table.pdf
